# Supplementary material for: Addressing Nutritional Knowledge Gaps in Inflammatory Bowel Disease: A Scoping Review
Source: Nutrients. 2025 Feb 27;17(5):833. doi: 10.3390/nu17050833 (PMC11902248; doi:10.3390/nu17050833)
Supplement: Supplementary file 1 [file nutrients-17-00833-s001.zip]

Archive with 2 entries (2 files):
- File S1-PRISMA Checklist.pdf
- Table S1.pdf
